# Supplementary material for: Design and Preliminary In Vivo Evaluation of J2H-1802, a Hybrid Compound Derived from 5-ASA and MMF, in a DSS-Induced Colitis Mouse Model
Source: Pharmaceuticals (Basel). 2026 May 29;19(6):847. doi: 10.3390/ph19060847 (PMC13305943; doi:10.3390/ph19060847)
Supplement: Supplementary file 1 [file pharmaceuticals-19-00847-s001.zip]

Archive with 1 entries (1 files):
- pharmaceuticals-4308771-supplementary.pdf
